# Supplementary material for: Cardiomyopathy in a c.1528G>C Hadha mouse is associated with cardiac tissue lipotoxicity and altered cardiolipin species
Source: J Lipid Res. 2025 Mar 29;66(5):100792. doi: 10.1016/j.jlr.2025.100792 (PMC12084506; doi:10.1016/j.jlr.2025.100792)
Supplement: Data transparency [file mmc2.xlsx]

## Sheet:  Age and N
			MALE			FEMALE
			WT	LCHADD		WT	LCHADD
		* all tissues are cardiac unless otherwise stated	N=	N=	Ages	N=	N=	Age
Table 1	a-d	Echocardiogram Data Male	6	6	3mo
			12	14	12mo
	e-h	Echocardiogram Data Female				6	6	3mo
						14	11	12mo
Figure 1	a	FAO gene expression	4	4	12mo	4	4	12mo
	b	FAO protein expression (pooled samples)	3	3	12mo	3	3	12mo
	c	FAO flux	7	5	9-12 mo	8	11	9-12 mo
Figure 2	b	Cardiolipin species	6	6	12 mo	6	6	12 mo
	d-g	Total CL, Total MLCL, MLCL/CL, and Oxidized CL Species	6	6	12 mo	6	6	12 mo
Figure 3	b	Cardiolipin Biosynthesis and Remodeling qPCR	4	4	12 mo	4	4	12 mo
	c-e	CL Biosynthesis/ Remodeling Western	3	3	11 mo	3	3	11 mo
Figure 4	a	Triglyceride assay	4	5	12-15 mo	5	5	12-15 mo
	b	ORO Staining (representative)	3	3	13-16 mo	n/a	n/a	13-16 mo
	c	FAME Serum	4	4	13-16 mo	4	4	13-16 mo
	d	FAME Cardiac	4	4	13-16	4	4	13-16
Figure 5	a	Heart mito copy number	5	5	5a, sexes combined
	b	Mitochondria Fission/ Fussion Western	3	3	12-15 mo	3	3	12-15 mo
Figure 6	all	TEM images (representative) and quantification	3	3	12 mo

## Sheet: Table1 - part a
				WT														MUT
	Unit	Age	Sex
Heart Rate	bpm	3 mo	F	437.375	478.855	487.445	510.47	362.973	330.739									434.061	388.596	482.383	395.319	431.976	412.222
Heart Rate	bpm	1 year	F	452.759	444.582	484.278	432.822	489.463	482.655	434	528	536	527	561	426	448	468	458.015	400.835	491.132	405.291	448	485	511	481	445	504	460
LV Volume; diastole	uL	3 mo	F	47.38	35.34	42.22	47.07	48.14	65.7									38.24	39.9	40.79	46.63	44.15	46.85
LV Volume; diastole	uL	1 year	F	56.5837	54.6582	54.1373	53.0478	57.5022	52.8305	55.18	59.16	60.59	46.55	47.44	58.56	35.94	34.02	47.3762	41.6806	32.1687	41.3107	43.4	45.69	54.37	62.12	50.56	47.52	49.7
LV Volume; systole	uL	3 mo	F	17.36	11.93	15.14	21.76	18	27.15									13.52	17.1	16.95	23.13	21.07	27.54
LV Volume; systole	uL	1 year	F	25.8794	22.6752	19.3349	16.3217	28.9984	22.3312	22.37	19.88	27.57	20.09	19.42	29.44	16.34	12.91	15.4435	17.6542	16.6523	15.7911	25.76	24.21	29.92	31.93	33.09	22.5	25.23
				WT														MUT
	Unit	Age	Sex
Heart Rate	bpm	3 mo	M	475	458.485	469.949	469.396	410.855	509.79									484.635	450.357	422.438	489.255	467.686	454.813
Heart Rate	bpm	1 year	M	425	471.899	539.023	509	523	520	514	519	516	480	493	482			432.887	490.213	421.731	423.156	495.782	525	494	460	471	508	471	451	518.265	468
LV Volume; diastole	uL	3 mo	M	63.84	59.97	50.21	92.33	61.28	93.18									40.95	43.89	48.83	43.19	50.12	47.11
LV Volume; diastole	uL	1 year	M	75.9683	59.6116	56.662	57.65	49.13	76.87	76.07	74.78	76.51	117.43	75.72	111.83			49.1957	83.342	53.5612	48.1948	56.5298	50.44	84.72	65.2	77.56	69.01	63.34	80.15	71.761	58.08
LV Volume; systole	uL	3 mo	M	27.88	24.2	18.93	43.97	21.85	49.77									21.1	25.66	19.95	23.18	21.34	23.32
LV Volume; systole	uL	1 year	M	24.924	26.1237	23.8249	22.05	19.99	35.87	29.6	30.6	31.61	58.4	33.84	69.55			25.5261	47.1063	28.5392	23.9835	26.6266	24.21	46.6	37.42	49.78	37.92	30.13	39.52	30.7432	22.19

## Sheet: Table 1 - part b
Cardiac Output
Data in blue was previously published in Gaston, G.et al 2023. A G1528C Hadha knock-in mouse model recapitulates aspects of human clinical phenotypes for long-chain 3-hydroxyacyl-CoA dehydrogenase deficiency. Commun Biol 6: 890.
	Male wt														Male mut
3 mo	17.08	16.4	14.7	22.7	16.2	22.13									9.62	8.21	12.2	9.79	13.46	10.82
12 mo	21.69	15.8	17.7	18.13	15.22	21.33	23.88	22.91	23.17	28.35	20.64	20.38			10.25	17.76	10.55	10.25	14.83	13.76	18.83	12.77	13.09	15.79	15.65	18.32	21.26	16.79
Stroke Volume
	Male wt														Male mut
3 mo	35.96	35.77	31.28	48.36	39.43	43.41									19.85	18.23	28.88	20.01	28.78	23.79
12 mo	51.04	33.49	32.84	35.6	29.13	41	46.47	44.17	44.9	59.03	41.87	42.32			23.67	36.24	25.02	24.21	29.9	26.23	38.12	27.78	27.78	31.09	33.21	40.63	41.02	35.9
LV Mass
	Male wt														Male mut
3 mo	82.81	93.47	89.35	113.7	92.4	119.7									114.53	93.92	102.18	96.87	124.34	96.33
12 mo	96.69	86.59	93.4	83.45	101.03	99.8	141.84	102.99	131.04	141.62	113.54	128.9			121.68	137.31	151.48	136.65	148.31	104.57	138.83	134.31	148.09	120.3	135.18	137.65	112.75	139.84
Ejection Fraction
	Male wt														Male mut
3 mo	56.33	59.65	62.29	52.38	64.34	46.59									48.48	41.52	59.14	46.33	57.41	50.49
12 mo	67.19	56.18	57.95	61.75	59.3	53.33	61.08	59.07	58.68	50.27	55.3	37.84			48.11	43.48	46.72	50.24	52.9	52.01	44.99	42.6	35.81	45.05	52.43	50.69	57.16	61.8
F Stroke Vol
	Female wt														Female mut
3 mo	30.02	23.41	27.08	25.31	30.14	38.55									24.72	22.8	23.84	23.5	23.08	19.31
12 mo	30.7	31.98	34.8	36.73	28.5	30.5	32.81	39.28	33.02	26.45	28.01	29.12	19.6	21.12	31.93	24.03	15.52	25.52	17.65	21.48	24.45	30.19	17.47	25.01	24.47
F LV mass
	Female wt														Female mut
3 mo	84.09	90.28	83.68	63.98	72.13	78.91									70.87	78.06	76.77	89.18	96.64	83.63
12 mo	86.1	102.23	115.46	83.11	90.51	89.31	86.98	82.85	94.1	75.68	89.62	71.56	86.84	67.39	100.71	105.8	93.1	91.77	82.99	104.52	109.81	130.88	107.65	101.9	105.48
F Ejection Fraction
	Female wt														Female mut
3 mo	63.37	66.23	64.14	53.77	62.6	58.67									64.64	57.13	58.43	50.4	52.28	41.23
12 mo	54.26	58.51	64.29	69.23	49.57	57.73	59.47	66.39	54.49	56.83	59.06	49.72	54.53	62.06	67.4	57.64	48.23	61.77	40.66	47.02	44.98	48.6	34.56	52.64	49.24
F endo Cardiac output
	Female wt														Female mut
3 mo	13.13	11.21	13.2	12.92	10.94	12.75									10.73	8.86	11.5	9.29	9.97	7.96
12 mo	13.9	14.22	16.85	15.9	13.95	14.72	14.23	20.73	17.7	13.95	15.7	12.4	8.79	9.89	14.63	9.63	7.62	10.34	7.9	10.42	12.49	14.52	7.77	12.61	11.26
F Stroke Vol
	Female wt														Female mut
3 mo	30.02	23.41	27.08	25.31	30.14	38.55									24.72	22.8	23.84	23.5	23.08	19.31
12 mo	30.7	31.98	34.8	36.73	28.5	30.5	32.81	39.28	33.02	26.45	28.01	29.12	19.6	21.12	31.93	24.03	15.52	25.52	17.65	21.48	24.45	30.19	17.47	25.01	24.47
F LV mass
	Female wt														Female mut
3 mo	84.09	90.28	83.68	63.98	72.13	78.91									70.87	78.06	76.77	89.18	96.64	83.63
12 mo	86.1	102.23	115.46	83.11	90.51	89.31	86.98	82.85	94.1	75.68	89.62	71.56	86.84	67.39	100.71	105.8	93.1	91.77	82.99	104.52	109.81	130.88	107.65	101.9	105.48
F Ejection Fraction
	Female wt														Female mut
3 mo	63.37	66.23	64.14	53.77	62.6	58.67									64.64	57.13	58.43	50.4	52.28	41.23
12 mo	54.26	58.51	64.29	69.23	49.57	57.73	59.47	66.39	54.49	56.83	59.06	49.72	54.53	62.06	67.4	57.64	48.23	61.77	40.66	47.02	44.98	48.6	34.56	52.64	49.24

## Sheet: Fig 1A,C
qPCR
delta delta CT values
	WT	WT	WT	WT	LCHADD	LCHADD	LCHADD	LCHADD
HADHA
Male	1.3491	0.875998	0.942131	0.898132	0.925304	0.87904	0.841479	0.927231
Female	0.993437	0.904693	0.95694	1.16272	0.913515	1.18386	1.02918	1.0108
HADHB
Male	1.40956	0.919709	0.956111	0.806782	1.03329	1.05574	0.815214	1.055
Female	1.02847	0.714745	1.11381	1.22137	0.680421	0.86304	0.526133	1.27677
VLCAD
Male	1.46029	0.753276	0.962094	0.944911	0.977555	0.77876	0.617388	1.08994
Female	1.1475	0.795812	1.36557	0.801903	0.870249	0.897821	0.620069	0.746648
FAT OXIDATION ASSAY
	WT	WT	WT	WT	WT	WT	WT	WT				LCHADD	LCHADD	LCHADD	LCHADD	LCHADD	LCHADD	LCHADD	LCHADD	LCHADD	LCHADD	LCHADD
Male	1.02712	0.928814	1.04407	0.961538	0.871795	0.775641	1.39103				Male	0.488136	0.608974	0.410256	0.544872	0.461538
Female	0.922813	1.03259	1.05317	0.991424	1.31818	0.795455	1.15341	0.732955			Female	0.500858	0.459691	0.240137	0.665523	0.664773	0.573864	0.488636	0.357955	0.647727	0.596591	0.596591

## Sheet: Fig 2C
	Cardiac Cardiolipin Species (%)
	WT														LCHADD
	70:7	1.05105	1.3542	1.38906	1.56289	0.861416	0.893256	1.3474	0.709763	1.00585	1.35339	1.21075	1.17011		2.28014	2.265	2.24329	2.56555	2.27874	2.14741	2.39582	2.27234	1.81825	1.83659	2.64451	2.13189
	70:6	1.2084	1.40417	1.3294	1.33196	1.20872	1.1104	1.43487	0.969714	0.970571	1.21582	1.18039	1.21315		1.30556	1.10603	1.11043	1.11602	1.06643	1.14845	1.07645	1.09338	1.08695	1.01763	1.19671	0.924141
	70:4	1.51405	1.42282	1.43735	1.52885	1.66616	1.33555	1.48579	1.40525	1.17629	0.974207	1.26685	1.421		1.40127	1.149	1.22837	1.34462	1.25893	1.38891	1.24323	1.31862	1.14025	1.10202	1.39762	1.02697
	72:8	10.0159	13.6632	12.6049	13.7427	9.1125	9.6222	12.5116	5.95166	10.5632	14.9721	12.0112	10.3053		28.0981	31.5	32.3034	33.7323	36.8336	33.9938	35.1464	30.3353	32.8739	38.6053	37.513	39.8383
	72:7	12.7172	13.7016	12.378	13.3697	11.5649	10.832	12.4652	9.83783	11.2063	16.1078	13.6389	11.2082		16.0452	16.929	16.7134	16.0043	16.4498	17.0295	16.6711	17.4507	18.3157	19.5797	13.9468	17.4341
	72:6	8.88628	8.26205	8.44291	8.23212	9.25471	7.51551	8.12431	7.92943	7.82673	6.98565	7.72978	8.91567		9.01154	9.51282	9.12242	8.78003	8.33642	9.1639	9.04925	9.47597	9.0116	9.04512	12.5486	8.50351
	72:5	1.99831	1.56448	1.60462	1.47971	1.74996	1.59863	1.43659	2.06668	1.50626	1.61474	1.71952	1.5654		1.04582	0.701439	1.08828	1.03551	1.16487	1.19103	1.19815	1.61743	0.947327	1.78006	0.971427	0.454814
	72:4	0.57947	0.490415	0.513663	0.628778	0.717739	0.50158	0.772047	0.481922	0.528787	0.243255	0.432366	0.680802		0.965184	0.865576	0.59998	0.602939	0.549977	0.895355	0.663267	0.837272	0.82236	0.476451	1.25254	0.836254
	74:11	1.90425	1.51477	1.57813	1.48879	1.673	1.71426	1.7023	1.38626	1.55744	1.61522	1.42914	1.60074		1.37941	1.779	1.72285	1.52746	2.05334	1.89592	1.58745	1.61226	1.78625	1.84511	1.80745	1.42395
	74:10	2.57301	2.1237	2.28349	2.24328	2.21626	2.4959	2.1325	2.4241	2.24918	2.32749	2.37324	2.36189		2.23454	1.80533	1.99951	2.01462	1.38501	1.58791	2.12909	1.84934	1.75496	1.42187	1.74023	1.62539
	74:9	3.41937	3.45896	4.25735	4.2361	3.65685	4.18699	3.7237	3.81605	3.34115	4.84366	4.54276	4.54069		4.73544	5.45038	5.44075	5.85558	5.6934	5.55274	4.56896	5.98584	5.22529	4.8898	5.16242	4.64563
	74:8	2.98566	3.54955	3.61332	3.37627	3.00282	3.48491	3.72312	3.25804	3.42223	2.96378	3.58991	3.61091		5.52611	5.11553	4.91034	4.56313	5.02931	5.3004	4.63281	5.79316	5.42437	5.64303	4.84884	5.6432
	74:7	2.44683	2.44808	2.62001	2.5765	2.97939	3.11401	2.49027	3.54834	2.62833	2.96907	2.64154	2.42932		4.17578	3.49755	3.26678	3.22573	3.40666	3.61854	3.37369	4.36387	3.58847	3.31402	3.62709	2.66003
	76:12	16.0749	17.6319	16.2855	17.2906	17.7978	16.9784	18.7674	14.6758	18.3504	17.996	16.1541	16.6608		11.6415	10.62	10.88	10.1434	7.99895	7.90425	8.90376	8.37029	9.01851	3.00895	5.79747	6.97171
	76:11	13.8343	10.5771	10.9359	10.1053	12.4229	12.3789	10.6536	14.5953	12.5725	9.61342	12.929	12.7134		4.87712	3.69612	3.32254	3.60133	3.38281	3.46671	3.48254	3.50395	3.58006	3.88199	2.39841	2.72499
	78:13	3.44373	3.36279	4.05878	3.88477	3.80874	4.33492	3.69935	4.06635	4.21807	3.4812	3.85385	4.48445		2.01389	1.926	1.77669	1.38492	1.15174	1.44266	1.47908	1.77518	1.34114	1.07016	1.2928	1.46971
	78:12	2.62664	2.27718	2.4571	2.28007	2.9595	3.2772	2.44331	3.90591	3.03564	1.95325	2.59236	3.01159		1.49488	0.950556	1.0022	0.97158	0.544297	0.818427	0.827494	1.13418	1.08009	0.550018	0.895978	0.792126
	80:16	9.27395	8.14945	8.64696	7.63481	9.61084	10.1805	8.78219	13.0493	9.80611	6.601	7.9004	8.61252		1.05934	0.624	0.515958	0.639013	0.453549	0.439432	0.679498	0.631985	0.456744	0.242135	0.217637	0.243337
	80:15	3.44682	3.04362	3.56353	3.00677	3.73577	4.44493	2.30442	5.92227	4.03493	2.16893	2.804	3.49401		0.709223	0.50664	0.752738	0.891922	0.962141	1.0146	0.891899	0.578969	0.727721	0.689987	0.740485	0.649914

## Sheet: Fig 2D-G
	Total Cardiolipin
		Wildtype						LCHADD
	Male	40.4514	47.0352	38.0501	35.3798	41.2318	39.5678	44.7278	43.9131	41.4214	48.0839	41.1756	47.7676
	Female	27.0752	35.2831	35.8624	35.1174	28.9155	30.1951	40.4161	44.1393	48.5263	40.1213	42.3976	39.8645
	Total MLCL
		Wildtpype						LCHADD
	Male	5.23478	4.89959	4.90623	5.38537	5.02079	5.7337	6.66719	6.53887	8.56144	8.26308	8.83867	10.3412
	Female	6.93835	5.36212	5.58227	7.09932	6.15848	5.1989	7.14949	6.39363	5.46294	6.51399	7.09782	6.799
	MLCL/CL
		Wildtype						LCHADD
	Male	0.129409	0.104169	0.128941	0.152216	0.12177	0.144908	0.149061	0.148905	0.206691	0.171847	0.214658	0.21649
	Female	0.256262	0.151974	0.155658	0.20216	0.212982	0.172177	0.176897	0.144851	0.112577	0.162358	0.167411	0.170553
	Oxidized CL Species
		WT													LCHADD
	Oxidized 72:8	0.0929049	0.105823	0.124412	0.126743	0.125357	0.0968423	0.0995988	0.0642418	0.0803379	0.102028	0.137715	0.110459		0.275891	0.348259	0.288476	0.246503	0.329531	0.291917	0.257347	0.377507	0.263261	0.375354	0.416154	0.369024
	Oxidized 72:7	0.0678172	0.0780672	0.0744962	0.0875793	0.0834622	0.0825533	0.0961913	0.086493	0.0650658	0.0582697	0.0832432	0.0467736		0.195076	0.194466	0.281934	0.149084	0.257732	0.239636	0.189137	0.335138	0.233666	0.238384	0.247032	0.188295

## Sheet: Fig 3B
		Crls expression by qPCR
	2-ΔΔCT values		Wildtype				LCHADD
		Male	1.179	0.876	0.968283	1	2.016	1.576	2.81954	1.431
		Female	1.30698	0.606532	1.26148	1	2.38001	2.38471	1.48184	1.98743

## Sheet: Fig 3D,E
		Western Blot Protein Expression
		Lanes	Genotype	Sex	HADHA	Total Protein Intensity	GAPDH (Intensity)	Relative Protein Expression based on GAPDH
		1	LCHADD	Male	8316264	190912	2641248	3.14861
		2	LCHADD	Male	13297325	219792	5331000	2.49434
		3	LCHADD	Male	6388152	262704	6073680	1.05178
		4	WT	Male	12803125	251566	4207275	3.04309
		5	WT	Male	7209504	199329	6079346	1.1859
		6	WT	Male	10509648	415166	3506025	2.9976
		7	LCHADD	Female	10431694	197064	3543150	2.94419
		8	LCHADD	Female	6985261	179460	4025525	1.73524
		9	LCHADD	Female	11583027	221976	5220200	2.21889
		10	WT	Female	9300039	252700	3771274	2.46602
		11	WT	Female	5372325	238920	3217920	1.6695
		12	WT	Female	9520286	241668	4673070	2.03727
		Lane	Genotype	Sex	CRLS (Intensity)	Total Protein Intensity	GAPDH (Intensity)	Relative Protein Expression based on GAPDH
		1	LCHADD	Male	874368	190912	2641248	0.331044
		2	LCHADD	Male	1046292	219792	5331000	0.196266
		3	LCHADD	Male	546150	262704	6073680	0.0899208
		4	WT	Male	1211938	251566	4207275	0.288058
		5	WT	Male	459940	199329	6079346	0.0756562
		6	WT	Male	1122576	415166	3506025	0.320185
		7	LCHADD	Female	1073644	197064	3543150	0.30302
		8	LCHADD	Female	1036646	179460	4025525	0.257518
		9	LCHADD	Female	1621568	221976	5220200	0.310633
		10	WT	Female	1165320	252700	3771274	0.308999
		11	WT	Female	811902	238920	3217920	0.252306
		12	WT	Female	1275664	241668	4673070	0.272982

## Sheet: Fig 4A
	Heart Triglyceride Concentration (nmol/mg)
		Wildtype					LCHADD
	Male	5.5651	7.47537	7.2512	5.07779		9.91193	11.9099	8.91781	11.5493	10.5552
	Female	13.1574	7.13425	14.1808	7.50461	9.03477	11.7247	14.824	24.9601	14.5901	9.09324

## Sheet: Fig 4C,D
	Plasma Fatty Acids (ug/mL)
		Wildtype								LCHADD
	C18:1	201.143	180.977	167.017	187.25	708.585	190.71	261.125	201.661	224.741	185.686	183.455	179.275	228.002	221.88	215.747	226.336
	C18:2	384.678	406.804	372.889	400.442	935.469	503.265	574.245	481.459	431.84	341.935	391.929	345.446	561.551	548.575	504.574	578.74
	C20:4	218.48	240.112	215.499	254.703	187.293	245.911	344.942	345.221	265.93	237.393	265.184	246.913	260.612	235.609	232.528	261.851
	C22:6	121.191	153.615	128.35	141.209	413.507	205.001	244.187	167.588	138.118	111.926	172.354	156.147	228.936	192.711	178.372	199.306
	Cardiac Fatty Acids (ug/mg)
		Wildtype								LCHADD
	C18:1	0.74	1.4	0.876	1.852	4.92	1.36	1.356	1.16	2.812	2.332	1.136	2.92	6	5.28	11	4.16
	C18:2	0.936	2.352	0.956	2.592	3.02	1.656	2.06	1.736	4	4	1.492	4.2	4.96	4.8	5.96	3.624
	C20:4	0.512	0.904	0.532	1.396	0.744	0.868	1.04	0.852	1.636	1.732	0.612	1.588	1.88	1.836	1.072	1.712
	C22:6	1.864	5.2	2.104	7.44	3.856	5.56	6.44	4.64	4	4.36	1.252	4.32	4.2	4.4	2.312	3.468

[truncated: 8 more sheets: Fig 5A, Fig 5C, Fig 6F, Supp. Fig 1, Supp. Fig 2, Supp. Fig 4A,B, Supp. Fig 4C, Supp. Fig 4D]
